# Supplementary material for: Multi-Omics Analysis Reveals Mechanisms of Strong Phosphorus Adaptation in Tea Plant Roots
Source: Int J Mol Sci. 2023 Aug 4;24(15):12431. doi: 10.3390/ijms241512431 (PMC10419353; doi:10.3390/ijms241512431)
Supplement: Supplementary file 1 [file ijms-24-12431-s001.zip]

Archive with 1 entries (1 files):
- ijms-2483610-supplementary.pdf
